# Supplementary material for: Biomimetic Composite Coatings for Activation of Titanium Implant Surfaces: Methodological Approach and In Vivo Enhanced Osseointegration
Source: Micromachines (Basel). 2021 Oct 31;12(11):1352. doi: 10.3390/mi12111352 (PMC8618198; doi:10.3390/mi12111352)
Supplement: Supplementary file 1 [file micromachines-12-01352-s001.zip]

Archive with 1 entries (1 files):
- micromachines-1427431-supplementary.xlsx
