# Supplementary material for: Biomimetic Composite Coatings for Activation of Titanium Implant Surfaces: Methodological Approach and In Vivo Enhanced Osseointegration
Source: Micromachines (Basel). 2021 Oct 31;12(11):1352. doi: 10.3390/mi12111352 (PMC8618198; doi:10.3390/mi12111352)
Supplement: Supplementary file 1 [file micromachines-12-01352-s001.zip › micromachines-1427431-supplementary.xlsx]

## Sheet: Bone markers
	ALKALINE PHOSPHATASE						OSTEOCALCIN
WEEKS	CG	PESW	BC	BC-PESW		WEEKS	CG	PESW	BC	BC-PESW
0	103.27	107.172	104.279	104.679		0	121.946	119.459	115.135	118.595
0	86.06	101.025	99.3852	95.2346		0	83.3243	84.3243	82.5243	84.6243
0	100.615	97.3361	100.615	102.615		0	101.081	101.081	97.0811	108.081
0	111.885	108.607	111.885	105.123		0	110.27	114.054	105.505	122.541
0	99.7951	94.48	100.82	110.656		0	99.4595	100.541	95.6757	87.6486
0	88.5246	113.754	102.025	115.574		0	86.1081	118.919	106.784	113.514
0	109.016	89.3393	111.27	100.83		0	115.135	112.135	111.895	94.7027
0	101.434	108.46	96.5164	93.234		0	84.9459	92.973	126.486	122.205
2	153.508	168.369	168.959	173.443		2	167.568	232.432	239.159	264.486
2	143.279	173.492	159.918	193.033		2	210.811	198.216	214.811	245.865
2	141.672	165.18	164.91	179.369		2	188.784	248.649	236.432	230.432
2	154.508	158.156	153.18	163.836		2	201.548	222.703	208.249	246.235
2	127.508	178.215	174.492	193.984		2	174.595	208.649	204.962	275.676
2	150.41	173.535	179.59	188.287		2	199.145	197.247	228.649	213.649
2	129.508	181.09	166.91	169.795		2	196.757	227.027	218.649	228.108
2	152.811	174.541	172.746	185.197		2	174.459	248.649	223.622	233.568
8	110.451	94.4197	75.7651	86.1066		8	138.378	158.919	140.297	123.77
8	107.582	87.24	101.605	97.3689		8	157.838	127.568	119.768	146.868
8	95.6967	103.61	86.0951	74.7951		8	113.514	142.703	146.281	136.151
8	94.0574	84.6574	96.7262	83.959		8	149.189	115.676	127.811	119.259
MEAN
0	100.075	102.522	103.349	103.493			100.284	105.436	105.136	106.489
2	144.151	171.572	167.588	180.868			189.208	222.946	221.817	242.252
8	101.947	92.4818	90.0478	85.5574			139.73	136.216	133.539	131.512
SD
0	8.95775	8.34658	5.53567	7.3933			14.71	12.7703	13.4697	15.469
2	10.7392	7.3891	8.40272	11.1089			15.4654	20.3695	12.4878	20.2617
8	8.27405	8.49098	11.515	9.27711			19.205	18.7457	11.9791	12.4817
			p	Significant?	Summary				p	Significant?	Summary
0 weeks	CG vs. PESW		0.290448	No	ns		CG vs. PESW		0.233401	No	ns
	CG vs. BC		0.196991	No	ns		CG vs. BC		0.251328	No	ns
	CG vs. BC- PESW		0.209595	No	ns		CG vs. BC- PESW		0.212379	No	ns
	PESW vs. BC		0.409273	No	ns		PESW vs. BC		0.482091	No	ns
	PESW vs. BC-PESW		0.40447	No	ns		PESW vs. BC-PESW		0.442039	No	ns
	BC vs. BC-PESW		0.48277	No	ns		BC vs. BC-PESW		0.427334	No	ns
2 weeks			p	Significant?	Summary				p	Significant?	Summary
	CG vs. PESW		1.77428e-05	Yes	****		CG vs. PESW		0.00111759	Yes	**
	CG vs. BC		0.000125877	Yes	***		CG vs. BC		0.000191182	Yes	***
	CG vs. BC- PESW		4.88099e-06	Yes	****		CG vs. BC- PESW		1.98157e-05	Yes	****
	PESW vs. BC		0.165492	No	ns		PESW vs. BC		0.447757	No	ns
	PESW vs. BC-PESW		0.0344354	Yes	*		PESW vs. BC-PESW		0.0390718	Yes	*
	BC vs. BC-PESW		0.00868591	Yes	**		BC vs. BC-PESW		0.0146127	Yes	*
8 weeks			p	Significant?	Summary				p	Significant?	Summary
	CG vs. PESW		0.0807231	No	ns		CG vs. PESW		0.401101	No	ns
	CG vs. BC		0.072145	No	ns		CG vs. BC		0.302058	No	ns
	CG vs. BC- PESW		0.0193505	Yes	*		CG vs. BC- PESW		0.250004	No	ns
	PESW vs. BC		0.372635	No	ns		PESW vs. BC		0.408911	No	ns
	PESW vs. BC-PESW		0.15651	No	ns		PESW vs. BC-PESW		0.345334	No	ns
	BC vs. BC-PESW		0.282942	No	ns		BC vs. BC-PESW		0.411257	No	ns
0 vs 2 weeks			p	Significant?	Summary				p	Significant?	Summary
	CG		1.90098e-07	Yes	****		CG		5.90256e-09	Yes	****
	PESW		3.20856e-11	Yes	****		PESW		7.45159e-10	Yes	****
	BC		2.13852e-11	Yes	****		BC		2.28648e-11	Yes	****
	BC-PESW		7.77051e-11	Yes	****		BC-PESW		2.40608e-10	Yes	****
0 vs 8 weeks			p	Significant?	Summary				p	Significant?	Summary
	CG		0.365335	No	ns		CG		0.008117	Yes	**
	PESW		0.0500988	No	ns		PESW		0.0182164	Yes	*
	BC		0.0496205	Yes	*		BC		0.00394511	Yes	**
	BC-PESW		0.00998427	Yes	**		BC-PESW		0.0180175	Yes	*
2 vs 8 weeks			p	Significant?	Summary				p	Significant?	Summary
	CG		3.8742e-05	Yes	****		CG		0.00321402	Yes	**
	PESW		5.08993e-06	Yes	****		PESW		0.000104575	Yes	***
	BC		5.55811e-05	Yes	****		BC		7.24133e-06	Yes	****
	BC-PESW		3.70554e-07	Yes	****		BC-PESW		3.91568e-07	Yes	****

## Sheet: Micro-CT
	CG				PESW				BC				BC-PESW
	26.8	25	24.6	21.24	26.8	31.6	28.9	33.5	37.6	35.6	32	41	43.7	39.8	37.8	46.1
	19.6	31.9	24.2	22.2	34.52	23.1	27.46	25.235	44.1	31.2	33.1	39.57	47.9	38.9	52.8	34.8
mean BV/TV	24.4425				28.8894				36.7712				42.725
SD	3.78533				4.02828				4.61002				5.98659
	CG				PESW				BC				BC-PESW
	154	144	161	124	143	162	195	139	198	177	188	159	203	207	186	173
	183	143	154	171	183	157	183	169	149	182	201	189	181	198	153	211
mean Tb.N	154.25				166.375				180.375				189
SD	18.1246				19.9352				18.2204				19.6759
	CG				PESW				BC				BC-PESW
	160	150	143	157	153	164	193	177	198	177	164	159	200	207	186	177
	169	143	136	171	183	169	183	169	179	178	201	155	211	188	177	211
mean Tb.Th	153.625				173.875				176.375				194.625
SD	12.7608				12.6653				16.8856				14.4315
	CG				PESW				BC				BC-PESW
	460	319	360	413	320	364	393	377	360	277	369	333	260	387	186	298
	398	357	412	371	283	369	418	299	293	313	264	345	311	288	253	312
mean Tb.Sp	386.25				352.875				319.25				286.875
SD	43.516				47.333				38.8284				57.8284
	CG				PESW				BC				BC-PESW
	16.5714	20.5714	30.2857	17.7143	19.4286	37.1429	21.1429	30.2857	46.2857	55.4286	55.4286	36	37.7143	66.8571	61.7143	50.2857
mean BIC	21.2857				27				48.2857				54.1429
SD	5.39652				7.16425				8.01529				11.2222
			p	Significant?	Summary
	CG vs. PESW		0.15605	No	ns
	CG vs. BC		0.0014407	Yes	**
	CG vs. BC- PESW		0.00190476	Yes	**
	PESW vs. BC		0.00699036	Yes	**
	PESW vs. BC-PESW		0.00617597	Yes	**
	BC vs. BC-PESW		0.244851	No	ns

## Sheet: Ra&Rq
	Ti				Sti				BCSTi				PBC-STi
	160	145	139	155	210	191	184	190	524	473	564	448	749	804	693	652
	142	169	159	155	205	202	190	211	465	540	521	504	791	747	712	725
mean Ra	153				197.875				504.875				734.125
SD	10.212				10.357				39.9944				50.0184
	Ti				Sti				BCSTi				PBC-STi
	191	176	170	186	247	228	221	227	640	558	669	549	894	984	830	790
	173	200	190	186	242	239	227	248	555	666	621	590	927	865	861	905
mean Rq	184				234.875				606				882
SD	10.212				10.357				49.7996				59.7614
